# Supplementary material for: Mitochondrial Transplantation Ameliorates Pulmonary Fibrosis by Suppressing Myofibroblast Activation
Source: Int J Mol Sci. 2024 Nov 28;25(23):12783. doi: 10.3390/ijms252312783 (PMC11641484; doi:10.3390/ijms252312783)
Supplement: Supplementary file 1 [file ijms-25-12783-s001.zip]

Archive with 1 entries (1 files):
- ijms-3327841-supplementary.pdf
